# Supplementary material for: Adequate Intake of Dietary Fiber May Relieve the Detrimental Impact of Blood Lead on Dyslipidemia among US Adults: A Study of Data from the National Health and Nutrition Examination Survey Database
Source: Nutrients. 2023 Oct 19;15(20):4434. doi: 10.3390/nu15204434 (PMC10610417; doi:10.3390/nu15204434)
Supplement: Supplementary file 1 [file nutrients-15-04434-s001.zip]

Archive with 1 entries (1 files):
- nutrients-2657261-SI.pdf
